# Supplementary material for: Active Microbiota of Penaeus stylirostris Larvae: Partially Shaped via Vertical and Horizontal Transmissions and Larval Ontogeny
Source: Microorganisms. 2024 Mar 19;12(3):608. doi: 10.3390/microorganisms12030608 (PMC10976216; doi:10.3390/microorganisms12030608)
Supplement: Supplementary file 1 [file microorganisms-12-00608-s001.zip]

Archive with 1 entries (1 files):
- microorganisms-2900702-supplementary.pdf
